# Supplementary material for: Neuronal Calcium Sensor-1 Protects Cortical Neurons from Hyperexcitation and Ca2+ Overload during Ischemia by Protecting the Population of GABAergic Neurons
Source: Int J Mol Sci. 2022 Dec 10;23(24):15675. doi: 10.3390/ijms232415675 (PMC9778989; doi:10.3390/ijms232415675)
Supplement: Supplementary file 1 [file ijms-23-15675-s001.zip]

Archive with 1 entries (1 files):
- ijms-2031567-supplementary.pdf
